# Supplementary material for: Decreased circulating dihomo-gamma-linolenic acid levels are associated with total mortality in patients with acute cardiovascular disease and acute decompensated heart failure
Source: Lipids Health Dis. 2017 Aug 14;16:150. doi: 10.1186/s12944-017-0542-2 (PMC5556673; doi:10.1186/s12944-017-0542-2)
Supplement: Additional file 1: — Serum fatty acids profiles of survivors and nonsurvivors. (XLSX 32 kb) [file 12944_2017_542_MOESM1_ESM.xlsx]

## Sheet: Sheet1
No	survivor/nonsurvivor	DGLA	AA	DGLA/AA	EPA	DHA	EPA/AA
3	survivor	22.2	204.9	0.108346	38.2	99.1	0.186432
5	nonsurvivor	34.4	169.3	0.20319	54.3	139.6	0.320732
6	survivor	25	115	0.217391	159.3	79.2	1.38522
7	nonsurvivor	14.1	149.1	0.0945674	22.6	98.7	0.151576
8	survivor	16.6	134.7	0.123237	77	152.7	0.571641
10	survivor	46.9	276.5	0.16962	26.4	88	0.0954792
11	survivor	18.1	169.1	0.107037	67.9	151	0.401538
12	survivor	23.5	129.4	0.181607	24.3	71.2	0.18779
13	survivor	23	170.2	0.135135	87.2	146.9	0.512338
16	survivor	24.7	116	0.212931	18.9	87.5	0.162931
17	survivor	34.8	110	0.316364	22	90.9	0.2
19	survivor	35.1	171.4	0.204784	34.8	138.2	0.203034
20	survivor	42.9	202.3	0.212061	23.4	91.1	0.11567
21	nonsurvivor	18	72.8	0.247253	16.2	54.5	0.222527
23	survivor	50.6	293.1	0.172637	14.2	81.5	0.0484476
24	survivor	29.5	153.5	0.192182	38.4	83	0.250163
25	survivor	29	141.4	0.205092	37	126.8	0.261669
26	survivor	23.3	94.7	0.24604	61.5	93	0.649419
30	survivor	24.3	157.3	0.154482	45.8	126.5	0.291163
31	survivor	29.8	118.5	0.251477	46.4	92	0.391561
32	survivor	25.7	115.9	0.221743	72.2	130	0.622951
33	survivor	24.9	141.7	0.175723	53.9	106.4	0.380381
34	survivor	35.7	305.4	0.116896	27.4	98.8	0.0897184
36	survivor	44	241.8	0.181969	54.3	166.8	0.224566
37	survivor	48.8	204.5	0.238631	16.6	86.1	0.0811736
40	survivor	30	168.3	0.178253	61.6	184.4	0.366013
41	nonsurvivor	29.1	231.2	0.125865	72.4	174.2	0.313149
42	nonsurvivor	18	140.3	0.128297	36.6	97.8	0.26087
43	survivor	22.2	172.5	0.128696	32.9	118.1	0.190725
44	nonsurvivor	18.6	132.2	0.140696	38.9	95.4	0.294251
45	survivor	25.3	179.5	0.140947	16.4	109.4	0.0913649
46	nonsurvivor	23.9	109.3	0.218664	23.4	82.9	0.21409
47	survivor	21.4	128	0.167187	34.1	114.1	0.266406
49	survivor	28.1	182.8	0.15372	92.2	131.2	0.504376
51	survivor	30.1	214.4	0.140392	53.2	154	0.248134
53	nonsurvivor	8.8	91.5	0.0961749	23.4	57.1	0.255738
54	nonsurvivor	31.6	105.8	0.298677	39.7	125.7	0.375236
55	survivor	21.5	246.6	0.0871857	93	217.5	0.377129
56	survivor	26.1	205.6	0.126946	27.6	97.8	0.134241
58	nonsurvivor	14.5	133.9	0.10829	27.7	78.9	0.206871
59	nonsurvivor	21.8	156.5	0.139297	25.8	123.3	0.164856
60	survivor	29.9	143.7	0.208072	54.7	129	0.380654
61	survivor	30.1	154.7	0.19457	36.1	89.5	0.233355
62	survivor	57.2	143.8	0.397775	15.5	64	0.107789
66	survivor	35	194.8	0.179671	31.7	103.4	0.162731
68	survivor	23.3	154.6	0.150712	39.1	87.4	0.252911
69	nonsurvivor	10.1	124.8	0.0809295	32.5	124.6	0.260417
70	survivor	11.2	83.7	0.133811	56.2	40.8	0.671446
72	survivor	14.6	189.9	0.0768826	37.4	110.8	0.196946
74	nonsurvivor	12	134.3	0.0893522	16.4	75.4	0.122115
76	nonsurvivor	19	97.2	0.195473	63.5	82.8	0.653292
77	survivor	15.3	220.3	0.0694507	121.8	215	0.552882
78	survivor	41.9	214.6	0.195247	47.5	104	0.221342
79	survivor	18	147.1	0.122366	20.9	72.6	0.14208
82	survivor	39.8	220	0.180909	42.6	109.8	0.193636
83	nonsurvivor	16.3	170	0.0958824	33.9	127.5	0.199412
84	nonsurvivor	26.8	210.1	0.127558	83.7	185	0.398382
86	survivor	47.8	218.8	0.218464	42.2	181	0.19287
87	nonsurvivor	17.1	186.1	0.0918861	85	168	0.456744
90	survivor	39.8	220	0.180909	42.6	109.8	0.193636
91	survivor	16.3	170	0.0958824	33.9	127.5	0.199412
95	survivor	18.1	174.5	0.103725	8.9	64.9	0.0510029
96	survivor	57.5	204.2	0.281587	29.3	121.2	0.143487
101	survivor	46	228	0.201754	34.3	104.9	0.150439
103	survivor	25.9	167.4	0.154719	29.8	108.7	0.178017
104	survivor	12.1	124.1	0.097502	72.7	182.4	0.585818
105	survivor	19.6	231.4	0.0847018	66.2	182.6	0.286085
107	survivor	31.9	215.8	0.147822	59.9	141.8	0.277572
110	survivor	52.6	377.6	0.139301	36	211.4	0.095339
111	survivor	31	112.8	0.274823	31.1	141.1	0.275709
112	survivor	35.6	197	0.180711	61	154.1	0.309645
113	survivor	32.1	129.6	0.247685	50.4	157.7	0.388889
114	survivor	27.3	140.4	0.194444	51.6	124.7	0.367521
116	survivor	52.4	144.4	0.362881	23.3	94.2	0.161357
117	survivor	12.6	140.7	0.0895522	34.9	90.8	0.248045
125	survivor	34.4	163	0.211043	47.5	166.9	0.291411
126	survivor	20.5	185.5	0.110512	20	96.2	0.107817
127	survivor	34.9	214.3	0.162856	139.2	265.9	0.649557
128	survivor	26.8	140	0.191429	85.4	156.9	0.61
130	survivor	12.5	156.7	0.0797703	56.8	169.1	0.362476
131	survivor	32	119.7	0.267335	18.6	65.8	0.155388
135	survivor	40.9	170.8	0.239461	47	165.8	0.275176
136	survivor	52.6	192.3	0.273531	114	216.1	0.592824
137	survivor	36.3	143.9	0.252259	38.7	145.4	0.268937
138	survivor	48.6	170.2	0.285546	28.3	129.5	0.166275
139	survivor	19.1	105.9	0.180359	55.5	128.5	0.524079
140	survivor	22.4	171.9	0.130308	58	152	0.337405
141	nonsurvivor	28.6	175.1	0.163335	57.4	177.6	0.327813
142	survivor	53.1	270	0.196667	45.3	131.7	0.167778
144	survivor	14.8	104	0.142308	25	91.5	0.240385
147	survivor	56.4	264.2	0.213475	50.7	126.6	0.1919
149	survivor	25.8	118.6	0.217538	40.3	101.1	0.339798
151	survivor	21.9	104.1	0.210375	69.2	126.5	0.664745
152	survivor	39.9	295.4	0.135071	108	224.9	0.365606
154	survivor	50.5	211.4	0.238884	50.6	150.1	0.239357
156	survivor	40	170.3	0.23488	32.9	128.8	0.193188
157	survivor	22.9	399.4	0.057336	54	138.2	0.135203
158	survivor	24.8	184.9	0.134127	53.1	137.5	0.287182
159	survivor	20.2	208.2	0.0970221	35.9	125.4	0.17243
160	survivor	28.3	121.9	0.232158	80.6	160	0.661198
161	survivor	43.9	232.7	0.188655	58.4	158.4	0.250967
162	survivor	25	183.7	0.136091	20.2	98.1	0.109962
165	survivor	30	185.7	0.161551	8.1	47.5	0.0436187
166	survivor	56.4	160.2	0.35206	26.5	94.8	0.165418
168	survivor	18.6	117	0.158974	63.9	104.6	0.546154
170	survivor	36.7	280.4	0.130884	150.1	276.3	0.535307
173	survivor	32.1	181.5	0.17686	17.4	87.5	0.0958678
174	survivor	21.6	109.5	0.19726	75.4	123.6	0.688584
175	survivor	54	251.7	0.214541	42.7	137.9	0.169646
176	survivor	32.9	218.1	0.150848	49.4	140.7	0.226502
177	survivor	28.7	210.6	0.136277	92.3	192.6	0.438272
182	survivor	17.7	108.8	0.162684	53.6	117	0.492647
184	survivor	22.5	135	0.166667	159.5	201.6	1.18148
185	nonsurvivor	28.3	159.2	0.177764	115.5	216.4	0.725503
186	survivor	45.3	202.1	0.224146	32.8	134.5	0.162296
187	nonsurvivor	12.2	139.4	0.0875179	17.4	81.9	0.124821
188	survivor	33.2	255	0.130196	35.5	117.3	0.139216
192	survivor	38.7	188.2	0.205632	127.5	223	0.677471
193	survivor	18.7	144.7	0.129233	13.3	81.1	0.0919143
194	survivor	46.6	158.5	0.294006	18.5	69.6	0.116719
196	survivor	21.1	140.6	0.150071	59.4	121.3	0.422475
197	survivor	16.6	174.6	0.0950745	54	122.5	0.309278
198	nonsurvivor	22.6	201.2	0.112326	63.9	87.2	0.317594
199	survivor	41.3	261.3	0.158056	30.7	96.9	0.117489
203	survivor	27.3	173.4	0.157439	167.1	303.9	0.963668
206	survivor	46.5	190.3	0.244351	46.5	135.2	0.244351
207	survivor	25	153.6	0.16276	45.8	107.8	0.298177
209	survivor	29.5	240.8	0.122508	48.1	97.5	0.199751
212	survivor	29.6	201.6	0.146825	48.9	125.1	0.24256
214	survivor	41.4	187.1	0.221272	36.9	75	0.197221
216	survivor	26.9	235.5	0.114225	149.3	235.3	0.63397
218	survivor	31.5	127.8	0.246479	41.8	111.4	0.327074
219	survivor	33.4	189.8	0.175975	78.7	231.6	0.414647
223	survivor	33.3	223.6	0.148927	86.5	222.6	0.386852
224	survivor	56.5	203.5	0.277641	12	54.1	0.0589681
225	survivor	37.4	170.1	0.219871	19	79.3	0.111699
226	survivor	14	88.3	0.15855	34.5	100.9	0.390713
227	survivor	31	149.2	0.207775	34.7	94.8	0.232574
230	nonsurvivor	13.7	109.1	0.125573	42.1	129.8	0.385885
231	nonsurvivor	29.6	169.1	0.175044	75.3	137.4	0.445299
234	survivor	21.9	105.2	0.208175	34.8	75.5	0.330798
235	survivor	24.8	173	0.143353	38	142.8	0.219653
236	survivor	42	143	0.293706	17.5	59.4	0.122378
240	survivor	19.9	145.7	0.136582	73.7	161.8	0.505834
241	survivor	22.1	118.5	0.186498	34	105.8	0.28692
242	survivor	27.9	167.3	0.166766	49.8	101.8	0.297669
243	survivor	55.2	164.5	0.335562	61.4	166	0.373252
246	nonsurvivor	37.9	132.6	0.285822	80.2	201.6	0.604827
247	nonsurvivor	17.8	149.4	0.119143	95.2	147.8	0.637216
248	survivor	42.3	182.1	0.23229	34.7	97.8	0.190555
249	survivor	50.9	207.9	0.244829	56	170	0.26936
250	nonsurvivor	17.1	147.2	0.116168	64.4	127.7	0.4375
252	survivor	16.7	119.9	0.139283	137.8	135.9	1.14929
253	survivor	49.8	252	0.197619	61.7	149.1	0.244841
255	survivor	17.1	92.5	0.184865	38.1	90.2	0.411892
256	nonsurvivor	28.1	136.2	0.206314	73.1	138.2	0.536711
257	survivor	65.7	294.9	0.222787	61.6	150.8	0.208884
258	survivor	31.7	143.5	0.220906	35.7	117.6	0.24878
259	survivor	37.5	211.2	0.177557	71	152.3	0.336174
260	survivor	34.7	124.5	0.278715	98.7	139.8	0.792771
261	nonsurvivor	47.7	271.7	0.175561	37.9	153.7	0.139492
263	survivor	28	121	0.231405	70.6	130.1	0.583471
265	survivor	23.2	192.5	0.120519	160.6	155	0.834286
266	survivor	46.4	201.4	0.230387	20	86	0.0993049
267	nonsurvivor	13	59.5	0.218487	15.3	43.2	0.257143
268	nonsurvivor	18.6	114.8	0.162021	28.1	76.1	0.244774
269	survivor	30.3	212.2	0.14279	89.7	151.1	0.422714
272	nonsurvivor	15.8	127.5	0.123922	40.2	93.5	0.315294
273	survivor	29.3	166.3	0.176188	34.4	104.3	0.206855
274	survivor	30.5	258.1	0.118171	34.7	152.9	0.134444
276	nonsurvivor	12.3	104.2	0.118042	49.8	105.6	0.477927
277	survivor	26.9	126.7	0.212313	105.1	157.1	0.829519
279	survivor	27.1	190.2	0.142482	35.5	103.3	0.186646
280	survivor	39.5	179.5	0.220056	47.2	123.1	0.262953
282	survivor	38.1	113	0.337168	30	75.2	0.265487
283	survivor	18.7	113	0.165487	21.7	83.6	0.192035
285	survivor	19.5	129	0.151163	46.8	138.8	0.362791
286	survivor	44.5	204.1	0.21803	46.2	103.8	0.22636
287	survivor	47.9	209.2	0.228967	90.2	149.5	0.431166
288	survivor	36.3	161.9	0.224212	48.4	163.3	0.29895
289	survivor	23.7	119.6	0.198161	56.3	121.6	0.470736
290	survivor	26.8	156.4	0.171355	77.8	201.9	0.497442
291	survivor	30.1	153.2	0.196475	91.5	148.7	0.597258
292	survivor	30.2	143.9	0.209868	40.8	114.9	0.28353
296	survivor	33.8	194	0.174227	72.8	119.2	0.375258
300	survivor	38.2	113.3	0.337158	54.1	139.5	0.477493
301	survivor	65.2	188.2	0.34644	27.2	100.1	0.144527
302	survivor	47	134.1	0.350485	49	126.3	0.365399
304	nonsurvivor	33.9	193.6	0.175103	60.8	151.5	0.31405
311	survivor	55.1	272.8	0.201979	35.7	88.7	0.130865
317	survivor	25.4	206.4	0.123062	320.2	263.1	1.55136
319	survivor	33.1	103.2	0.320736	79.2	135.8	0.767442
326	survivor	15.5	162	0.095679	84	186.9	0.518519
329	nonsurvivor	35.1	186.5	0.188204	46.1	134.3	0.247185
334	survivor	72.6	219.5	0.330752	28.6	47.5	0.130296
335	survivor	53	199.9	0.265133	49.9	160.5	0.249625
337	survivor	14.2	148.1	0.0958812	25.6	113.3	0.172856
338	survivor	46.3	124.8	0.370994	37.9	115.3	0.303686
339	survivor	42.7	170.7	0.250146	26.8	107.6	0.157001
341	survivor	22.3	117.6	0.189626	45.9	142.4	0.390306
342	survivor	31	162	0.191358	51.4	140.4	0.317284
343	nonsurvivor	14.7	149.6	0.098262	33	119.3	0.220588
344	survivor	43.2	156.3	0.276392	62.3	122.1	0.398592
346	survivor	40.3	154.3	0.26118	31.9	101.8	0.20674
347	survivor	18.4	97.7	0.188332	28.3	78.3	0.289662
348	survivor	21.5	124.1	0.173247	68.5	110.6	0.551974
349	survivor	53.3	145	0.367586	33.6	104.1	0.231724
350	nonsurvivor	22.7	143.2	0.15852	108.7	116.1	0.759078
352	survivor	29.3	147.6	0.198509	40.2	119.1	0.272358
354	survivor	41.4	264.2	0.156699	46.1	152.2	0.174489
355	survivor	30.7	199.7	0.153731	75.9	140.3	0.38007
356	survivor	29.7	122.2	0.243044	44.6	132.3	0.364975
358	survivor	14.2	104.9	0.135367	57.5	81.2	0.548141
359	survivor	16.6	114	0.145614	50.9	115.3	0.446491
360	survivor	35.1	179.2	0.195871	127.4	231.1	0.710938
361	survivor	36.4	229.2	0.158813	75.7	163.7	0.330279
362	survivor	31.1	163.1	0.190681	43.8	99	0.268547
363	survivor	25	119.9	0.208507	123.6	178.1	1.03086
364	survivor	27.4	161.4	0.169765	72.5	125	0.449195
366	survivor	46.8	204.5	0.228851	91.8	168.5	0.4489
367	survivor	39.7	184.3	0.21541	52.6	126	0.285404
368	survivor	21.3	110	0.193636	98.2	109.5	0.892727
371	survivor	23.5	137	0.171533	38.1	120.9	0.278102
374	survivor	25.3	156.4	0.161765	37.5	100.9	0.23977
375	survivor	18.3	155.5	0.117685	54.9	95.6	0.353055
376	survivor	15.7	159.2	0.0986181	26.7	101.1	0.167714
377	survivor	37.1	204	0.181863	56.1	145.4	0.275
379	survivor	12.7	108.6	0.116943	56.6	85.9	0.521179
380	survivor	29.5	130.5	0.226054	62.4	138.2	0.478161
381	survivor	24.7	131.1	0.188406	90.5	102.1	0.690313
383	survivor	17.5	189.3	0.0924459	84.5	162.2	0.446381
388	survivor	19.7	140.4	0.140313	84.9	149	0.604701
389	survivor	25.4	268.2	0.0947054	24.3	110.5	0.090604
390	survivor	26.4	168.2	0.156956	23.4	81.3	0.13912
391	survivor	24	162.3	0.147874	49.9	145.7	0.307455
392	survivor	18.8	104.5	0.179904	50.6	119.7	0.484211
394	nonsurvivor	53.3	241.4	0.220795	29.4	94.2	0.12179
395	survivor	18.4	115.3	0.159584	16.1	97.8	0.139636
396	survivor	39.7	199	0.199497	43.5	129.3	0.218593
401	survivor	26.9	133.5	0.201498	42.2	157.1	0.316105
402	nonsurvivor	21.4	176.8	0.121041	55.1	123.5	0.311652
403	survivor	50.7	151.9	0.333772	32.9	116.2	0.21659
404	nonsurvivor	16.2	144	0.1125	26.7	95.8	0.185417
406	survivor	17.3	125	0.1384	16.9	70.5	0.1352
407	survivor	29.9	176	0.169886	92.8	153.3	0.527273
408	survivor	32.5	151.3	0.214805	30.7	99.1	0.202908
409	survivor	22.3	208.1	0.10716	91.6	171.8	0.440173
412	survivor	28.4	187.5	0.151467	71.2	135.2	0.379733
413	survivor	11.2	125.2	0.0894569	103.5	164.9	0.826677
415	survivor	44.4	141.6	0.313559	81.7	198	0.576977
417	survivor	31.4	175.8	0.178612	74.9	128.6	0.426052
418	survivor	20.6	148.3	0.138908	63.1	117.1	0.425489
420	nonsurvivor	35.1	138	0.254348	18.2	71.3	0.131884
422	survivor	43.6	158.5	0.275079	25.8	91.5	0.162776
423	survivor	45.3	174.1	0.260195	50.9	143.6	0.292361
424	survivor	22	162.8	0.135135	33.4	113.2	0.20516
425	survivor	26.6	131.5	0.202281	67.7	145.7	0.514829
426	survivor	23.3	183.3	0.127114	102.1	162	0.55701
427	survivor	32.2	181.3	0.177606	32.1	105.1	0.177055
428	nonsurvivor	21.2	141.6	0.149718	108.6	149.2	0.766949
429	survivor	30.5	143	0.213287	67.9	138	0.474825
431	nonsurvivor	23.6	136.4	0.173021	44.7	133.8	0.327713
433	survivor	38.1	134.1	0.284116	26.1	90.8	0.194631
435	survivor	30	322.9	0.092908	25.6	120.5	0.0792815
439	survivor	55.5	248.2	0.22361	14	69.7	0.0564061
440	survivor	29.2	122.1	0.239148	38.4	86.5	0.314496
442	survivor	18.4	101.3	0.181639	29.1	85	0.287266
443	survivor	31.3	160.1	0.195503	21.7	80.7	0.13554
444	survivor	29.3	198.9	0.14731	37.9	77.4	0.190548
446	survivor	18.1	119.6	0.151338	19.3	88.8	0.161371
448	nonsurvivor	17.1	107.2	0.159515	30.8	103.2	0.287313
450	survivor	25.7	167.2	0.153708	74.2	132	0.44378
451	nonsurvivor	35.8	192	0.186458	59.5	146.7	0.309896
452	survivor	27.7	235.4	0.117672	69.8	144.1	0.296517
453	survivor	12.4	103.4	0.119923	40.8	89.3	0.394584
457	survivor	40.9	292	0.140068	39	119.2	0.133562
459	survivor	21	132.8	0.158133	33.9	88.8	0.255271
461	survivor	21.1	160.5	0.131464	76.7	156.4	0.477882
462	survivor	36.4	252.5	0.144158	46	99.2	0.182178
463	nonsurvivor	31.1	223.2	0.139337	34.1	109.6	0.152778
465	nonsurvivor	33.3	173.5	0.191931	97.8	168.6	0.563689
466	survivor	16.4	142.9	0.114766	25.3	139	0.177047
470	survivor	48.2	148.9	0.323707	63.2	163.5	0.424446
473	survivor	47.6	207.5	0.229398	53.5	154.9	0.257831
474	survivor	35.9	139.4	0.257532	45.7	120.8	0.327834
475	survivor	33.9	204.2	0.166014	75.8	198.3	0.371205
476	survivor	30.7	255.3	0.120251	50	136.3	0.195848
477	survivor	22.7	130.2	0.174347	75.2	179.2	0.577573
478	survivor	26.4	113.6	0.232394	41.9	144.5	0.368838
479	survivor	21	172.6	0.121669	32.4	105.4	0.187717
480	survivor	55.9	269.1	0.207729	81	131.3	0.301003
481	survivor	16	109.1	0.146654	34.9	122.2	0.31989
482	survivor	32.8	205.4	0.159688	58.5	125	0.28481
487	survivor	27.6	203.6	0.13556	31	106.6	0.152259
488	survivor	21.5	129.4	0.166151	31.3	89.2	0.241886
489	survivor	41	276	0.148551	163.4	265.1	0.592029
493	survivor	23.8	191	0.124607	14.1	93.2	0.073822
495	survivor	20	154.8	0.129199	28.6	121.1	0.184755
496	survivor	45	188.7	0.238474	94.8	204.2	0.502385
497	nonsurvivor	20.3	144.6	0.140387	35.1	139	0.242739
498	nonsurvivor	15.3	155	0.0987097	76.8	130.1	0.495484
499	survivor	52	214.9	0.241973	39.8	71.3	0.185202
500	nonsurvivor	35.6	154.6	0.230272	43.8	107.4	0.283312
501	survivor	45.3	150	0.302	23.3	78.8	0.155333
503	nonsurvivor	16.1	143	0.112587	16.3	81.8	0.113986
507	survivor	23.6	182.8	0.129103	61	134	0.333698
